# Supplementary material for: Exploring the Spatial Arrangement of Simple 18-Membered Hexaazatetraamine Macrocyclic Ligands in Their Metal Complexes
Source: Int J Mol Sci. 2024 Jun 20;25(12):6802. doi: 10.3390/ijms25126802 (PMC11203486; doi:10.3390/ijms25126802)
Supplement: Supplementary file 1 [file ijms-25-06802-s001.zip]

Archive with 1 entries (1 files):
- ijms-3041135-supplementary.pdf
